# Supplementary material for: Towards a coordinated approach for managing accelerated patient access to potentially beneficial medicines: reporting the perspectives of a multi-stakeholder, international workshop
Source: Health Aff Sch. 2024 May 22;2(6):qxae069. doi: 10.1093/haschl/qxae069 (PMC11157170; doi:10.1093/haschl/qxae069)
Supplement: qxae069_Supplementary_Data [file qxae069_supplementary_data.zip]

Archive with 6 entries (6 files):
- HAS Bellberry manuscript revised_coi disclosure_Phillips.docx
- HAS Bellberry manuscript revised_coi disclosure_Sansom.docx
- HAS Bellberry manuscript revised_coi disclosure_Synnott.docx
- HAS Bellberry manuscript revised_coi disclosure_Tunis.docx
- HAS Bellberry manuscript revised_coi disclosure_Henshall.docx
- HAS Bellberry manuscript revised_coi disclosure_Ollendorf.docx
